# Supplementary material for: Integrated ERT, petrophysics and borehole logging for geotechnical zonation and sustainable coastal development in Ras El-Hekma, Egypt
Source: Sci Rep. 2026 Jul 14;16:22035. doi: 10.1038/s41598-026-60990-0 (PMC13369940; doi:10.1038/s41598-026-60990-0)
Supplement: Supplementary file 1 — Supplementary Material 1 [file 41598_2026_60990_MOESM1_ESM.py]

import pandas as pd

# Load the Excel file
excel_file = '/home/workdir/attachments/All Calculated Electrical parameters of soil Samples.xlsx'
df = pd.read_excel(excel_file, sheet_name='All data')

# Convert to CSV
csv_file = '/home/workdir/artifacts/soil_samples_converted.csv'
df.to_csv(csv_file, index=False)

print(f"✅ Conversion complete!")
print(f"   Input:  {excel_file}")
print(f"   Output: {csv_file}")
print(f"   Records: {len(df)} rows, {len(df.columns)} columns")

# Optional: Preview
print("\nPreview of first 5 rows:")
print(df.head().to_string(index=False))
